# Supplementary material for: SCREEN: A Graph-based Contrastive Learning Tool to Infer Catalytic Residues and Assess Enzyme Mutations
Source: Genomics Proteomics Bioinformatics. 2024 Dec 26;22(6):qzae094. doi: 10.1093/gpbjnl/qzae094 (PMC11961199; doi:10.1093/gpbjnl/qzae094)
Supplement: qzae094_Supplementary_Data [file qzae094_supplementary_data.zip]

Archive with 19 entries (19 files):
- Figure S8.pdf
- Figure S10.pdf
- Figure S7.pdf
- Table S3 120824.docx
- Figure S5.pdf
- Figure S1.pdf
- Figure S13.pdf
- Table S2 120824.docx
- Figure S3.pdf
- Figure S12.pdf
- Figure S11.pdf
- Figure S15.pdf
- Table S1 120824.docx
- Figure S4.pdf
- Figure S2.pdf
- Figure S9.pdf
- supplementary material captions 121424.docx
- Figure S14.pdf
- Figure S6.pdf
